# Supplementary material for: Effects of noise on integration of acoustic and electric hearing within and across ears
Source: PLoS One. 2020 Oct 15;15(10):e0240752. doi: 10.1371/journal.pone.0240752 (PMC7561114; doi:10.1371/journal.pone.0240752)
Supplement: S1 File — (XLSX) [file pone.0240752.s001.xlsx]

## Sheet: Sheet1
		CNC Word recognition (percent correct)
	Quiet	S1	S2	S3	S4	S5	S6	S7	S8	S9	S10
	AH	12	6	18	16	18	6	6	20	20	14
	EH-mismatched	24	10	38	14	12	70	42	24	62	52
	EH-mismatched	18	32	38	46	44	58	48	64	32	38
EAS	EH-mismatched	28	24	48	44	48	52	44	50	56	64
EAS	EH-mismatched	84	82	66	82	76	88	78	76	76	78
Bimodal	EH-mismatched	70	48	40	50	56	72	90	60	84	68
Bimodal	EH-mismatched	64	64	78	78	74	80	64	88	76	66
		CNC Word recognition (percent correct)
	10 dB SNR	S1	S2	S3	S4	S5	S6	S7	S8	S9	S10
	AH	6	0	8	12	6	12	6	8	6	6
	EH-mismatched	8	18	8	20	12	16	8	10	30	20
	EH-mismatched	34	30	22	24	22	34	20	26	38	28
EAS	EH-mismatched	22	26	42	52	38	40	56	22	58	28
EAS	EH-mismatched	78	50	72	64	80	78	76	50	58	48
Bimodal	EH-mismatched	26	30	34	48	36	44	58	20	52	52
Bimodal	EH-mismatched	36	54	40	70	72	78	94	48	58	64
		CNC Word recognition (percent correct)
	0 dB SNR	S1	S2	S3	S4	S5	S6	S7	S8	S9	S10
	AH	2	0	4	2	6	0	4	0	2	2
	EH-mismatched	10	2	10	2	2	4	4	0	4	0
	EH-mismatched	4	4	6	8	4	14	8	14	16	6
EAS	EH-mismatched	16	8	36	12	38	20	26	24	30	12
EAS	EH-mismatched	26	40	50	36	36	38	30	36	24	32
Bimodal	EH-mismatched	32	6	26	16	18	30	26	10	18	18
Bimodal	EH-mismatched	20	32	50	30	38	44	30	36	42	22
